# Supplementary material for: The Antioxidant and Immunomodulatory Potential of Coccoloba alnifolia Leaf Extracts
Source: Int J Mol Sci. 2023 Nov 1;24(21):15885. doi: 10.3390/ijms242115885 (PMC10650087; doi:10.3390/ijms242115885)
Supplement: Supplementary file 1 [file ijms-24-15885-s001.zip]

Archive with 1 entries (1 files):
- ijms-2679636-supplementary.pdf
